# Supplementary material for: Development and characterization of a multiplex panel of microsatellite markers for the Reunion free-tailed bat Mormopterus francoismoutoui
Source: PeerJ. 2019 Dec 12;7:e8036. doi: 10.7717/peerj.8036 (PMC6911689; doi:10.7717/peerj.8036)
Supplement: Supplemental Information 3 — The file is in the Genepop format [file peerj-07-8036-s003.txt]

MFusat_n31_12loc
loc03
loc04
loc05
loc06
loc07
loc11
loc13
loc14
loc15
loc18
loc28
loc36
Pop																							
MF077,	249249	211213	264276	178180	129133	297305	236236	298308	165184	126128	181183	293309																						
MF081,	243249	217227	264268	178180	129133	295297	238240	298302	178178	124124	181181	293293																						
MF247,	249251	205211	260272	182188	129131	299301	248250	300304	178180	126138	181183	289301																						
MF251,	247253	205223	260272	182182	129129	295299	240242	302302	165169	126126	183183	301305																						
MF252,	247253	207211	272272	178186	127133	297299	229242	300310	176184	128134	181183	293297																						
MF378,	251251	207219	264266	178180	131133	301305	238240	300302	178188	126128	183183	297301																						
MF379,	245253	205213	264264	172182	129137	297301	238244	298304	169169	124126	181183	297309																						
MF517,	247251	201205	272272	180184	129129	297299	234244	304308	176186	132138	181181	289293																						
MF518,	249251	213229	264266	178180	131131	280291	236236	300308	180184	126142	181183	285297																						
MF489,	237247	213215	268268	176178	127131	299299	229234	300302	167180	122128	181181	297301																						
MF395,	249251	201207	268272	174180	131131	295299	229242	300304	176184	126132	181183	289297																						
MF403,	249253	211215	260264	178184	117129	295297	238240	304308	178180	124130	181183	297301																						
MF404,	245247	191205	264272	178182	123127	293307	225236	306306	182188	130136	181185	297301																						
MF561,	251253	211211	270272	180184	127127	282307	229234	300312	174178	128130	181181	289297																						
MF562,	247253	209211	264268	174178	129133	282299	244244	300304	178178	130130	183183	297305																						
MF001,	245253	205211	272272	180184	129131	301309	242246	300304	176178	124128	181181	281301																						
MF002,	249251	207211	268272	174184	129129	295299	227242	300302	165180	128132	181181	289297																						
MF310,	249251	197205	266270	174182	129129	282299	240246	302306	174174	124128	181181	297297																						
MF312,	247247	205207	266272	176184	123133	293295	244246	300306	178178	124128	183183	301301																						
MF313,	247251	207221	270272	180188	129131	297303	236246	300304	178178	124126	181181	297301																						
MF447,	237251	205207	266274	174176	129129	293299	236242	304304	180182	124134	181181	301301																						
MF450,	251255	211219	268272	178182	127127	293295	234236	300308	167184	126130	181183	297301																						
MF451,	237249	209217	274276	178182	131135	301301	238248	304306	178182	124138	181181	289305																						
MF134,	243251	207213	268272	180180	125127	299303	234236	302304	182188	128130	181181	293305																						
MF136,	243251	191213	270270	174184	129131	293295	236242	300304	167178	136138	181183	297301																						
MF141,	245253	205215	268272	174184	121135	295301	227236	304310	184184	124132	181183	293297																						
MF195,	243251	205217	266272	174184	129131	282299	234240	300306	167184	124132	181181	289297																						
MF196,	249251	215217	266268	178180	117137	301303	236242	306310	178184	128130	181181	297297																						
MF197,	247247	209211	268270	182184	127131	295297	236244	308308	180180	126138	181181	293297																						
MF019,	249251	205221	268272	178178	125131	299303	236236	300306	167176	128130	181183	293297																						
MF020,	251253	205211	260270	182184	127127	299336	240244	300304	169180	126128	181181	293297																						
																							
